# Supplementary material for: HIV seropositive disclosure and associated factors among adult HIV positive clients in public health facilities in East Wollega Zone, Oromia Regional State, Western Ethiopia
Source: PLoS One. 2024 Oct 29;19(10):e0305389. doi: 10.1371/journal.pone.0305389 (PMC11521271; doi:10.1371/journal.pone.0305389)
Supplement: S1 File — (XLSX) [file pone.0305389.s001.xlsx]

## Sheet: excel data HIV
QUESTION	Q001HOWO	Q002SEXC	Q003ISPL	Q004ISYO	Q005YOUA	Q006HADY	Q007ISHI	Q008ISYO	Q009ISYO	Q010ISYO	Q011ISYO	Q012DOYO	Q013ISHI	Q014WHYN	Q015HAVE	Q016WASR	Q017POSI	Q018NEGA	Q019CD4C	Q020CURR	Q021YOUR	Q022STAG	Q023CURR	Q024YOUS	Q025HAVE	Q026GENE	Q027DOYO	Q028HOWL	Q029YOUS	Q030CANY	Q031DOYO	Q032ISIM	Q033DOES	Q034WHYD	Q035LEVE	Q036DOYO	Q037HIVP	Q038YOUR	agecat	CD4Countcat	currentCD4Categ
1	35	2	1	2	2	2	1	1	1	1	1	1	1	1	2	2	#NULL!	2	613	733	2	1	1	4	1	1	1	365	3	1	1	3	2	3	2	2	1	#NULL!	3	2	2
2	45	1	2	2	1	1	3	2	1	2	1	1	1	2	2	1	3	#NULL!	345	554	1	1	1	2	2	1	1	11	2	1	1	3	2	3	2	1	1	#NULL!	4	2	2
3	32	2	1	4	1	1	5	4	1	2	2	1	1	1	2	#NULL!	#NULL!	#NULL!	632	841	1	2	1	4	2	1	1	100	4	1	1	2	2	2	2	2	1	1	2	2	2
4	40	1	1	2	1	1	3	6	1	3	4	2	3	2	2	#NULL!	#NULL!	#NULL!	#NULL!	#NULL!	1	1	1	1	2	1	2	#NULL!	1	1	2	1	2	3	2	1	1	#NULL!	3	#NULL!	#NULL!
5	36	2	1	2	1	1	3	1	1	1	1	1	1	1	2	#NULL!	#NULL!	#NULL!	153	250	1	3	2	4	1	1	1	111	4	1	1	2	2	3	1	1	1	#NULL!	3	1	2
6	41	2	1	4	2	2	1	3	1	2	1	2	3	1	3	2	#NULL!	2	200	#NULL!	1	1	1	3	1	1	1	111	3	1	2	3	1	2	1	1	1	#NULL!	3	1	#NULL!
7	48	1	2	2	2	2	1	2	1	3	1	2	3	2	#NULL!	#NULL!	#NULL!	#NULL!	198	451	1	1	1	4	2	1	1	365	4	1	1	3	2	3	2	1	1	#NULL!	4	1	2
8	40	2	1	4	2	2	1	3	1	1	1	2	3	1	2	#NULL!	#NULL!	#NULL!	70	597	1	3	1	4	1	1	1	200	4	1	1	2	1	1	2	2	1	#NULL!	3	1	2
9	60	1	2	2	2	1	2	1	2	2	1	2	3	1	2	#NULL!	#NULL!	#NULL!	136	517	1	2	1	4	2	2	1	100	4	2	2	1	2	3	#NULL!	2	1	#NULL!	4	1	2
10	60	1	1	2	2	2	1	2	1	2	1	2	3	2	2	#NULL!	#NULL!	#NULL!	136	517	2	1	4	4	2	2	1	155	4	2	2	1	2	3	2	1	1	#NULL!	4	1	2
11	28	2	1	2	1	1	4	2	1	3	2	1	1	1	#NULL!	#NULL!	#NULL!	#NULL!	651	801	1	1	1	4	1	1	1	156	4	1	1	1	2	3	2	1	1	#NULL!	2	2	2
12	37	2	1	2	2	2	1	1	2	2	1	1	1	3	2	#NULL!	#NULL!	#NULL!	159	308	1	2	1	4	2	2	1	90	4	1	1	3	2	3	2	1	1	#NULL!	3	1	2
13	42	1	2	2	2	2	1	1	1	1	1	1	1	2	2	#NULL!	#NULL!	#NULL!	231	497	1	1	1	4	2	1	1	14	4	1	1	3	2	3	#NULL!	2	1	#NULL!	3	1	2
14	50	1	1	2	1	1	3	6	1	3	4	2	3	1	2	#NULL!	#NULL!	#NULL!	341	506	1	1	1	2	2	1	2	0	2	1	2	2	1	2	2	1	1	#NULL!	4	2	2
15	28	2	1	2	1	1	5	4	1	3	1	1	1	1	2	#NULL!	#NULL!	#NULL!	218	408	1	1	1	3	2	1	1	120	3	1	1	3	2	3	2	1	1	#NULL!	2	1	2
16	38	2	2	2	2	2	1	2	1	3	2	1	1	2	2	#NULL!	#NULL!	#NULL!	138	403	2	2	1	4	2	1	1	60	4	1	2	1	2	3	2	1	1	#NULL!	3	1	2
17	42	1	1	2	1	1	5	4	1	3	4	1	1	1	2	#NULL!	#NULL!	#NULL!	307	607	#NULL!	1	1	4	1	1	2	90	4	1	1	4	2	3	2	1	1	#NULL!	3	2	2
19	45	1	1	3	2	2	1	6	1	3	4	2	3	3	2	#NULL!	#NULL!	#NULL!	217	513	#NULL!	1	1	4	#NULL!	1	2	90	4	#NULL!	2	2	2	1	#NULL!	2	1	#NULL!	4	1	2
20	41	2	1	4	2	2	1	6	1	3	2	2	3	1	2	#NULL!	#NULL!	#NULL!	223	456	1	1	1	4	2	1	1	250	4	2	2	1	2	2	2	1	1	#NULL!	3	1	2
21	35	2	1	4	1	1	4	5	1	1	4	2	3	1	1	1	4	#NULL!	271	611	1	1	1	4	2	1	1	60	4	1	1	3	2	1	2	1	1	#NULL!	3	2	2
22	36	1	2	2	1	1	3	4	5	1	4	1	1	2	2	#NULL!	#NULL!	#NULL!	303	608	1	1	1	4	2	1	1	900	4	1	1	3	2	2	#NULL!	2	1	#NULL!	3	2	2
23	48	2	2	1	1	1	5	4	1	2	4	1	2	1	2	#NULL!	#NULL!	#NULL!	367	721	1	1	1	2	2	1	2	90	2	1	1	3	2	1	#NULL!	2	1	#NULL!	4	2	2
23	19	2	2	2	2	2	1	1	2	2	2	1	2	2	2	#NULL!	#NULL!	#NULL!	261	288	2	1	1	1	1	1	2	10	1	1	2	1	2	2	#NULL!	2	1	#NULL!	1	2	2
24	26	1	2	1	1	1	4	7	1	1	1	2	3	1	2	#NULL!	#NULL!	#NULL!	218	587	1	1	1	4	2	1	1	#NULL!	4	1	1	3	2	3	#NULL!	2	1	#NULL!	2	1	2
25	26	1	1	1	1	1	4	7	1	1	4	2	3	2	2	#NULL!	#NULL!	#NULL!	238	467	1	1	1	4	2	1	1	#NULL!	4	1	1	3	2	3	#NULL!	2	1	#NULL!	2	1	2
26	28	2	1	2	1	1	5	4	1	1	3	1	1	1	2	#NULL!	#NULL!	#NULL!	193	413	2	1	1	4	2	2	1	150	4	1	1	3	2	3	#NULL!	2	1	#NULL!	2	1	2
27	42	2	2	2	2	2	1	2	1	1	1	2	3	2	2	#NULL!	#NULL!	#NULL!	233	608	2	1	1	4	2	1	1	30	4	1	2	3	2	3	2	1	1	#NULL!	3	1	2
28	47	1	2	2	1	1	3	6	1	2	4	1	1	1	2	#NULL!	#NULL!	#NULL!	206	487	1	1	1	4	2	1	1	700	4	1	1	3	2	1	#NULL!	2	1	#NULL!	4	1	2
29	41	1	1	2	1	1	5	4	1	1	4	2	3	2	2	2	#NULL!	#NULL!	713	791	1	1	1	4	2	2	1	400	4	1	1	3	2	2	#NULL!	2	1	#NULL!	3	2	2
30	33	2	1	3	1	1	3	6	1	1	3	1	1	1	2	#NULL!	#NULL!	#NULL!	218	623	1	1	1	4	2	1	1	250	4	1	1	2	2	1	#NULL!	2	1	#NULL!	2	1	2
31	36	2	2	2	2	2	1	2	1	1	1	1	1	2	2	#NULL!	#NULL!	#NULL!	438	455	1	1	1	4	2	1	1	60	4	1	1	3	2	3	#NULL!	2	1	#NULL!	3	2	2
32	37	1	1	2	1	1	4	6	1	1	4	1	1	1	1	1	4	#NULL!	372	587	1	1	1	4	1	1	1	365	4	1	1	3	2	3	2	1	1	#NULL!	3	2	2
33	28	2	1	2	1	1	5	4	1	1	3	1	1	2	2	#NULL!	#NULL!	#NULL!	213	588	1	1	1	4	2	1	1	1	4	1	1	4	2	3	#NULL!	2	1	#NULL!	2	1	2
34	48	2	2	4	2	2	1	2	1	1	1	2	3	2	2	#NULL!	#NULL!	#NULL!	115	294	1	3	1	4	2	1	1	#NULL!	4	1	1	3	2	3	#NULL!	2	1	#NULL!	4	1	2
35	36	2	2	2	2	2	1	1	1	1	1	1	1	1	2	#NULL!	#NULL!	#NULL!	#NULL!	327	#NULL!	1	1	1	2	1	1	30	1	1	2	2	2	1	#NULL!	2	1	#NULL!	3	#NULL!	2
36	35	2	1	2	1	1	5	4	1	1	4	1	1	1	1	1	4	3	394	948	1	1	1	4	1	1	2	370	4	1	1	2	2	2	#NULL!	2	1	#NULL!	3	2	2
37	29	1	1	2	1	1	4	3	1	1	3	2	3	2	2	#NULL!	#NULL!	#NULL!	218	623	1	1	1	4	2	1	1	#NULL!	4	1	1	2	2	3	#NULL!	2	1	#NULL!	2	1	2
38	33	2	2	3	2	2	1	2	1	3	1	2	3	1	2	#NULL!	#NULL!	#NULL!	136	482	2	3	1	4	2	1	1	120	4	1	1	3	2	3	#NULL!	2	1	#NULL!	2	1	2
39	44	1	1	2	1	1	5	4	1	2	4	1	1	1	2	#NULL!	#NULL!	#NULL!	232	623	1	1	4	2	1	1	1	14	4	1	1	2	2	3	#NULL!	2	1	#NULL!	3	1	2
40	48	2	1	2	1	1	5	4	1	1	4	1	1	1	2	#NULL!	#NULL!	#NULL!	778	1463	1	1	1	4	2	1	2	1	4	1	1	4	2	3	#NULL!	2	1	#NULL!	4	2	2
41	40	1	2	2	2	2	1	2	1	1	1	1	1	2	2	#NULL!	#NULL!	#NULL!	307	#NULL!	1	1	2	2	1	1	1	#NULL!	1	1	2	3	1	1	2	2	1	#NULL!	3	2	#NULL!
42	48	2	1	2	1	1	5	4	1	1	4	1	1	2	2	#NULL!	#NULL!	#NULL!	778	1463	1	1	1	4	2	1	2	1	4	1	1	4	2	1	#NULL!	2	1	#NULL!	4	2	2
43	41	2	1	4	2	2	1	1	1	1	1	2	3	3	2	#NULL!	#NULL!	#NULL!	295	594	1	1	1	4	2	1	1	#NULL!	4	1	1	3	2	3	#NULL!	2	1	#NULL!	3	2	2
44	40	2	1	4	1	1	3	6	1	3	3	2	3	2	2	#NULL!	#NULL!	#NULL!	304	685	1	1	1	4	2	1	1	#NULL!	4	1	1	3	2	3	#NULL!	2	1	#NULL!	3	2	2
45	48	1	1	2	1	1	5	4	1	2	4	1	1	1	2	#NULL!	#NULL!	#NULL!	409	1124	#NULL!	1	1	4	2	1	2	700	4	1	1	2	2	3	#NULL!	2	1	#NULL!	4	2	2
46	37	2	2	4	2	2	1	2	1	1	1	2	3	1	2	#NULL!	#NULL!	#NULL!	149	526	2	2	1	4	2	1	1	600	4	1	2	1	2	3	#NULL!	2	1	#NULL!	3	1	2
47	56	1	1	2	1	1	3	6	1	3	4	2	3	2	2	#NULL!	#NULL!	#NULL!	432	#NULL!	1	1	1	2	2	1	2	#NULL!	2	1	2	3	1	2	#NULL!	2	1	#NULL!	4	2	#NULL!
48	33	2	1	2	1	1	4	1	1	3	4	1	1	1	2	#NULL!	#NULL!	#NULL!	411	987	1	1	1	4	2	1	1	60	4	1	2	1	2	3	#NULL!	2	1	#NULL!	2	2	2
49	36	2	1	2	1	1	5	4	1	3	4	1	1	2	2	#NULL!	#NULL!	#NULL!	316	821	1	1	1	4	2	1	2	30	4	1	1	2	2	3	#NULL!	2	1	#NULL!	3	2	2
50	38	1	1	3	1	1	5	3	1	2	2	2	3	1	2	#NULL!	#NULL!	#NULL!	311	563	2	1	1	4	2	1	1	#NULL!	4	1	2	1	2	3	#NULL!	2	1	#NULL!	3	2	2
51	35	2	1	2	2	2	1	3	1	1	1	1	1	2	2	#NULL!	#NULL!	#NULL!	1248	1490	1	1	1	4	2	1	1	#NULL!	4	1	1	3	2	3	#NULL!	2	1	#NULL!	3	2	2
52	47	1	1	2	1	1	4	6	1	3	4	1	2	1	1	2	#NULL!	3	713	1026	1	1	1	4	2	1	1	240	4	1	1	2	2	3	#NULL!	2	1	#NULL!	4	2	2
53	33	2	1	2	1	1	4	1	1	3	2	1	1	1	2	#NULL!	#NULL!	#NULL!	613	1242	1	1	1	4	2	1	1	1	4	1	1	2	2	1	#NULL!	2	1	#NULL!	2	2	2
54	26	2	1	2	1	1	4	1	1	3	2	1	1	2	2	#NULL!	#NULL!	#NULL!	671	1362	1	1	1	4	2	1	1	1	4	1	1	3	2	3	#NULL!	2	1	#NULL!	2	2	2
55	39	1	2	4	2	2	1	2	1	2	1	2	3	2	2	#NULL!	#NULL!	#NULL!	437	623	1	1	1	4	2	1	1	300	4	1	1	3	2	3	#NULL!	2	1	#NULL!	3	2	2
56	34	1	2	1	1	1	5	4	1	2	4	1	1	1	2	#NULL!	#NULL!	#NULL!	714	1326	1	1	1	4	2	1	1	180	4	1	2	2	2	3	#NULL!	2	1	#NULL!	2	2	2
57	38	1	2	2	1	1	4	2	1	2	1	1	1	1	2	#NULL!	#NULL!	#NULL!	480	#NULL!	1	3	1	4	2	1	2	1	4	1	1	1	1	1	2	1	1	#NULL!	3	2	#NULL!
58	23	2	2	2	1	1	4	7	1	1	1	2	3	2	1	#NULL!	#NULL!	#NULL!	750	870	2	3	1	4	2	1	2	90	4	1	1	1	1	1	2	2	1	#NULL!	1	2	2
59	19	1	1	1	1	1	4	7	1	1	1	2	3	1	1	2	4	6	#NULL!	#NULL!	2	1	4	4	2	1	2	30	4	1	1	1	1	1	2	2	1	#NULL!	1	#NULL!	#NULL!
60	43	2	2	2	2	2	1	1	2	1	1	1	1	3	2	#NULL!	#NULL!	#NULL!	357	#NULL!	1	2	1	4	2	1	2	30	4	1	1	2	1	1	2	1	1	#NULL!	3	2	#NULL!
61	43	2	2	4	2	2	1	1	1	3	1	2	3	3	2	#NULL!	#NULL!	#NULL!	350	#NULL!	2	3	1	4	2	1	2	30	2	1	1	1	1	1	2	2	1	#NULL!	3	2	#NULL!
62	18	2	2	1	1	1	1	7	2	3	1	2	3	3	2	#NULL!	#NULL!	2	200	234	2	1	4	2	1	1	2	30	4	1	1	2	1	1	2	2	1	#NULL!	1	1	1
63	44	2	1	3	2	1	3	3	1	2	1	2	3	1	2	#NULL!	#NULL!	2	220	#NULL!	1	2	1	4	2	1	2	30	4	1	1	1	1	2	2	2	1	#NULL!	3	1	#NULL!
64	37	1	2	2	2	1	3	2	1	1	1	1	1	1	2	#NULL!	#NULL!	#NULL!	470	#NULL!	1	2	1	2	2	1	2	30	4	1	1	2	1	3	2	2	1	#NULL!	3	2	#NULL!
65	48	2	1	4	2	1	3	1	1	2	1	1	1	1	2	#NULL!	#NULL!	#NULL!	350	#NULL!	1	2	1	4	2	1	2	365	4	1	1	3	1	2	2	1	1	#NULL!	4	2	#NULL!
66	35	2	1	3	2	2	3	1	1	2	1	2	3	2	2	#NULL!	#NULL!	#NULL!	570	490	1	2	1	4	1	2	2	490	4	1	1	3	1	1	2	1	1	#NULL!	3	2	2
67	33	2	2	2	1	1	3	6	1	1	2	1	1	1	1	2	#NULL!	4	589	#NULL!	1	2	1	4	2	1	2	1	4	1	1	1	1	1	2	2	1	#NULL!	2	2	#NULL!
68	26	1	1	2	1	1	5	5	1	3	3	1	2	2	1	1	4	2	80	330	1	2	2	4	2	1	1	30	4	1	1	2	1	1	1	1	1	#NULL!	2	1	2
69	43	1	2	2	2	2	2	1	1	1	1	1	1	2	2	#NULL!	#NULL!	#NULL!	80	200	1	2	1	2	1	2	1	10	4	1	1	1	1	1	#NULL!	2	1	#NULL!	3	1	1
70	37	1	1	3	1	1	4	3	1	1	1	2	3	2	2	#NULL!	#NULL!	#NULL!	145	230	1	3	1	4	2	1	2	10	4	1	1	2	1	1	2	1	1	#NULL!	3	1	1
71	28	1	1	1	1	1	4	7	1	2	1	2	3	2	2	#NULL!	#NULL!	#NULL!	470	#NULL!	2	3	1	4	2	1	2	2	4	1	#NULL!	3	1	1	2	2	1	#NULL!	2	2	#NULL!
72	22	2	1	1	1	1	4	3	1	1	2	1	1	2	2	#NULL!	#NULL!	#NULL!	200	150	1	3	2	3	2	1	1	700	4	1	1	4	1	1	2	2	1	#NULL!	1	1	1
73	21	1	1	1	1	1	4	7	1	1	2	2	3	1	2	#NULL!	#NULL!	#NULL!	277	297	1	2	1	2	2	1	2	#NULL!	1	1	2	4	1	1	1	2	1	#NULL!	1	2	2
74	33	1	1	2	1	1	5	4	2	2	3	1	1	2	2	#NULL!	#NULL!	#NULL!	244	292	1	2	1	2	1	1	1	365	2	1	1	1	2	2	#NULL!	1	1	#NULL!	2	1	2
75	27	2	2	2	1	1	3	1	1	1	1	1	1	2	2	#NULL!	#NULL!	#NULL!	279	284	1	2	1	2	2	1	1	365	2	2	1	2	2	1	#NULL!	1	1	#NULL!	2	2	2
76	28	2	1	2	1	1	5	4	1	2	3	1	1	2	1	1	3	#NULL!	206	217	1	2	1	3	2	1	1	60	1	1	1	4	2	2	#NULL!	2	1	#NULL!	2	1	1
77	28	1	1	2	1	1	5	4	1	3	3	1	1	1	2	#NULL!	#NULL!	#NULL!	239	282	1	2	1	3	2	1	1	365	3	1	1	4	2	1	#NULL!	1	1	#NULL!	2	1	2
78	21	2	1	1	1	1	4	7	2	2	1	2	3	1	2	#NULL!	#NULL!	#NULL!	278	227	1	2	1	2	2	1	1	120	2	1	1	2	2	2	#NULL!	1	1	#NULL!	1	2	1
79	22	2	1	1	1	1	4	2	2	1	1	2	3	1	2	#NULL!	#NULL!	#NULL!	222	270	1	1	2	2	2	1	2	#NULL!	2	1	2	4	2	1	#NULL!	2	1	#NULL!	1	1	2
80	19	1	1	1	1	1	4	7	2	2	1	2	3	2	2	#NULL!	#NULL!	#NULL!	255	265	1	2	2	1	2	2	2	#NULL!	2	1	2	1	2	2	#NULL!	1	1	#NULL!	1	2	2
81	23	1	1	1	1	1	5	7	1	2	1	2	3	1	2	#NULL!	#NULL!	#NULL!	290	297	1	2	1	2	2	1	1	365	2	2	1	1	2	3	#NULL!	1	1	#NULL!	1	2	2
82	31	2	2	2	2	2	1	1	1	2	1	1	1	1	2	#NULL!	#NULL!	#NULL!	202	209	1	2	1	2	2	1	1	30	2	1	1	2	2	2	#NULL!	1	1	#NULL!	2	1	1
83	35	1	1	2	1	1	3	3	1	2	2	1	1	2	1	2	#NULL!	4	195	199	1	3	2	3	2	1	1	365	3	1	1	4	2	1	#NULL!	2	1	#NULL!	3	1	1
84	29	1	1	1	1	1	4	3	1	4	2	1	1	2	1	2	#NULL!	4	216	280	1	3	1	3	1	1	1	90	3	1	1	4	2	2	#NULL!	2	1	#NULL!	2	1	2
85	30	1	1	2	1	1	5	4	1	1	2	1	1	2	2	#NULL!	#NULL!	#NULL!	217	220	1	2	1	4	2	1	1	700	4	1	1	3	2	3	#NULL!	2	1	#NULL!	2	1	1
86	26	1	1	2	1	1	5	4	1	1	2	1	1	2	2	#NULL!	#NULL!	#NULL!	178	167	1	2	1	4	2	1	1	700	4	1	1	3	2	3	#NULL!	2	1	#NULL!	2	1	1
87	27	2	2	2	1	1	5	4	1	1	2	1	1	2	2	#NULL!	#NULL!	#NULL!	234	200	1	2	1	4	2	1	1	60	4	1	1	3	2	1	#NULL!	2	1	#NULL!	2	1	1
88	19	1	1	1	1	1	4	7	1	1	1	2	3	1	2	#NULL!	#NULL!	#NULL!	267	189	2	2	1	2	2	1	1	60	2	1	1	3	2	3	#NULL!	2	1	#NULL!	1	2	1
89	26	1	1	1	1	1	4	3	1	1	1	2	3	2	2	#NULL!	#NULL!	#NULL!	269	240	1	2	1	3	2	1	2	30	3	1	2	4	2	3	#NULL!	2	1	#NULL!	2	2	1
90	24	1	1	1	1	1	4	3	1	1	2	2	3	2	2	#NULL!	#NULL!	#NULL!	300	240	1	2	1	1	2	1	2	90	1	1	2	4	2	3	#NULL!	2	1	#NULL!	1	2	1
91	27	1	1	2	1	1	5	2	2	2	2	2	3	1	2	#NULL!	#NULL!	#NULL!	200	279	1	2	1	1	2	1	2	120	1	1	2	4	2	3	#NULL!	2	1	#NULL!	2	1	2
92	29	1	1	2	1	1	5	3	2	2	2	2	3	2	2	#NULL!	#NULL!	#NULL!	195	150	1	2	1	1	2	1	2	60	1	1	2	4	2	3	#NULL!	2	1	#NULL!	2	1	1
93	30	2	2	2	1	1	5	4	2	2	3	1	1	3	2	#NULL!	#NULL!	#NULL!	200	350	1	2	1	1	2	1	2	30	1	1	2	4	2	3	#NULL!	2	1	#NULL!	2	1	2
94	25	2	2	2	1	1	5	4	2	2	3	1	1	2	2	#NULL!	#NULL!	#NULL!	178	136	1	2	1	1	2	1	2	30	1	1	2	4	2	3	#NULL!	2	1	#NULL!	2	1	1
95	22	2	2	1	1	1	5	3	2	2	3	1	1	3	2	#NULL!	#NULL!	#NULL!	150	179	1	2	1	1	2	1	2	10	1	1	2	4	2	3	#NULL!	2	1	#NULL!	1	1	1
96	20	1	2	1	1	1	4	3	2	2	1	1	1	2	2	#NULL!	#NULL!	#NULL!	170	150	1	2	1	1	2	1	2	10	1	1	2	4	2	3	#NULL!	2	1	#NULL!	1	1	1
97	25	2	1	2	1	1	5	7	2	2	1	2	3	1	2	#NULL!	#NULL!	#NULL!	129	190	1	2	1	1	2	1	2	10	1	1	2	4	2	3	#NULL!	2	1	#NULL!	2	1	1
98	19	1	2	1	1	1	4	7	2	2	1	2	3	2	2	#NULL!	#NULL!	#NULL!	200	270	1	2	1	1	2	1	2	1	1	1	2	4	2	3	#NULL!	2	1	#NULL!	1	1	2
99	18	2	1	2	1	1	4	7	2	2	2	1	#NULL!	3	2	#NULL!	#NULL!	#NULL!	234	280	1	2	1	1	2	1	2	1	1	1	2	4	2	3	#NULL!	2	1	#NULL!	1	1	2
100	23	1	2	1	1	1	5	7	2	2	2	2	3	2	2	#NULL!	#NULL!	#NULL!	190	234	2	1	1	1	2	1	2	1	1	1	2	4	2	3	#NULL!	2	1	#NULL!	1	1	1
101	25	1	1	1	1	1	4	3	1	1	1	1	1	1	2	#NULL!	#NULL!	#NULL!	225	229	1	2	3	4	2	1	1	160	4	1	1	3	2	3	#NULL!	2	1	#NULL!	2	1	1
102	29	2	1	1	1	1	4	6	2	2	2	2	3	1	2	#NULL!	#NULL!	#NULL!	271	279	1	2	1	2	2	1	1	200	2	1	1	4	2	3	#NULL!	2	1	#NULL!	2	2	2
103	21	2	1	1	1	1	4	7	1	2	1	1	1	2	1	1	1	#NULL!	270	281	1	2	1	3	2	1	2	130	3	1	1	4	2	3	#NULL!	2	1	#NULL!	1	2	2
104	22	1	1	1	1	1	5	7	1	1	1	2	3	1	2	#NULL!	#NULL!	#NULL!	226	231	1	2	1	2	2	1	1	150	2	1	1	3	2	3	#NULL!	2	1	#NULL!	1	1	1
105	27	1	1	1	1	1	5	4	1	1	2	1	1	1	1	1	2	#NULL!	211	220	1	2	1	3	2	1	1	365	3	1	1	3	2	3	#NULL!	2	1	#NULL!	2	1	1
106	24	1	1	1	1	1	5	6	2	2	2	1	1	2	2	#NULL!	#NULL!	#NULL!	219	221	1	2	1	1	2	2	1	365	2	1	1	3	2	3	#NULL!	2	1	#NULL!	1	1	1
107	21	1	1	1	1	1	5	5	1	2	2	2	3	1	2	#NULL!	#NULL!	#NULL!	210	235	1	2	1	1	2	1	1	365	1	1	1	3	2	3	#NULL!	2	1	#NULL!	1	1	1
108	28	2	1	2	1	1	4	6	1	1	1	2	3	2	2	#NULL!	#NULL!	#NULL!	228	232	1	2	1	2	2	2	1	116	2	2	1	4	2	2	#NULL!	2	1	#NULL!	2	1	1
110	18	2	1	1	1	1	5	6	1	3	2	1	1	1	2	#NULL!	#NULL!	#NULL!	227	232	1	2	1	3	2	1	1	700	3	1	1	3	2	3	#NULL!	2	1	#NULL!	1	1	1
111	26	2	1	1	1	1	4	7	1	2	1	1	1	1	1	1	4	#NULL!	278	187	1	2	1	2	1	1	1	365	2	1	1	3	2	3	#NULL!	2	1	#NULL!	2	2	1
112	28	2	1	1	1	1	4	7	1	2	2	1	1	1	1	1	4	#NULL!	278	187	1	2	1	2	1	1	1	365	2	1	1	3	2	3	#NULL!	2	1	#NULL!	2	2	1
112	27	2	2	1	1	1	1	1	1	2	1	1	1	2	1	1	4	#NULL!	300	250	1	2	1	2	1	1	1	365	2	1	1	3	2	3	#NULL!	2	1	#NULL!	2	2	2
113	20	1	1	2	1	1	1	2	1	2	1	1	1	2	1	1	4	#NULL!	160	199	1	2	1	3	1	1	1	100	3	1	1	3	2	3	#NULL!	2	1	#NULL!	1	1	1
114	18	1	1	1	1	1	4	7	1	3	1	1	1	2	1	1	4	#NULL!	110	180	1	1	1	1	1	1	1	100	1	1	1	3	2	3	#NULL!	2	1	#NULL!	1	1	1
115	22	2	2	2	1	1	4	7	1	3	1	1	1	1	1	1	4	#NULL!	120	189	1	1	1	1	1	1	1	60	1	1	1	3	2	1	#NULL!	2	1	#NULL!	1	1	1
116	18	1	1	1	1	1	4	7	1	3	1	1	1	2	2	#NULL!	#NULL!	#NULL!	150	230	1	1	1	1	1	1	1	60	1	1	1	3	2	2	#NULL!	2	1	#NULL!	1	1	1
117	21	2	2	1	1	1	4	7	4	3	2	1	1	1	2	#NULL!	#NULL!	#NULL!	200	245	1	1	1	1	1	1	1	60	1	1	1	3	2	3	#NULL!	2	1	#NULL!	1	1	1
118	20	1	1	1	1	1	4	7	4	2	3	1	1	2	2	#NULL!	#NULL!	#NULL!	250	290	1	1	1	1	1	1	1	120	1	1	1	3	2	1	#NULL!	2	1	#NULL!	1	2	2
119	22	2	2	2	1	1	4	7	4	2	1	1	1	2	2	#NULL!	#NULL!	#NULL!	210	280	2	1	1	1	1	1	1	100	1	1	1	3	2	3	#NULL!	2	1	#NULL!	1	1	2
120	19	1	2	1	1	1	4	7	4	2	1	1	1	1	2	#NULL!	#NULL!	#NULL!	300	280	2	1	1	1	1	1	1	100	1	1	1	2	2	1	#NULL!	2	1	#NULL!	1	2	2
121	21	1	2	1	1	1	4	7	3	2	2	1	2	2	2	#NULL!	#NULL!	#NULL!	150	190	1	1	1	2	1	1	1	150	2	1	1	2	2	1	#NULL!	2	1	#NULL!	1	1	1
122	23	1	2	1	1	1	5	6	3	2	2	2	3	2	2	#NULL!	#NULL!	#NULL!	150	190	1	1	1	2	1	1	1	180	2	1	1	2	2	2	#NULL!	2	1	#NULL!	1	1	1
123	27	2	2	1	1	1	5	3	3	3	2	2	3	2	2	#NULL!	#NULL!	#NULL!	120	230	1	1	1	2	1	1	1	140	2	1	1	2	2	2	#NULL!	2	1	#NULL!	2	1	1
124	21	2	2	1	1	1	4	3	4	3	2	2	3	1	2	#NULL!	#NULL!	#NULL!	120	230	1	1	1	2	1	1	1	134	2	1	1	2	2	1	#NULL!	2	1	#NULL!	1	1	1
125	30	2	2	1	1	1	4	4	3	3	3	1	#NULL!	2	2	#NULL!	#NULL!	#NULL!	120	230	1	1	1	2	1	1	1	134	2	1	1	2	2	1	#NULL!	2	1	#NULL!	2	1	1
126	29	1	1	2	1	1	4	3	2	2	3	1	1	2	2	#NULL!	#NULL!	#NULL!	120	190	1	1	1	2	1	1	1	120	2	1	1	2	2	3	#NULL!	2	1	#NULL!	2	1	1
127	20	1	1	1	1	1	4	3	2	2	1	1	1	1	2	#NULL!	#NULL!	#NULL!	150	190	1	1	2	2	1	1	1	120	2	1	1	2	2	3	#NULL!	2	1	#NULL!	1	1	1
128	23	1	2	1	1	1	2	6	1	2	2	1	1	1	2	#NULL!	#NULL!	#NULL!	200	250	1	1	2	2	1	1	1	150	2	1	1	2	2	3	#NULL!	2	1	#NULL!	1	1	2
129	24	2	2	1	1	1	2	3	1	2	1	1	1	2	2	#NULL!	#NULL!	#NULL!	210	300	1	1	2	2	1	1	1	120	2	1	1	2	2	3	#NULL!	2	1	#NULL!	1	1	2
130	22	1	1	1	1	1	2	3	1	2	1	1	1	1	2	#NULL!	#NULL!	#NULL!	300	450	1	1	2	2	1	1	1	150	2	1	1	2	2	1	#NULL!	2	1	#NULL!	1	2	2
131	25	2	2	2	1	1	4	5	2	3	2	1	1	2	2	#NULL!	#NULL!	#NULL!	220	500	1	1	2	2	1	1	1	120	2	1	1	1	2	1	#NULL!	2	1	#NULL!	2	1	2
132	29	2	1	2	1	1	4	1	2	1	1	1	1	1	2	#NULL!	#NULL!	#NULL!	150	250	1	1	2	2	1	1	1	100	2	1	1	1	2	2	#NULL!	2	1	#NULL!	2	1	2
133	23	2	2	2	1	1	3	1	3	2	1	1	1	2	2	#NULL!	#NULL!	#NULL!	180	195	1	1	2	2	1	1	1	160	2	1	1	1	2	3	#NULL!	2	1	#NULL!	1	1	1
134	21	2	2	1	1	1	4	3	2	2	1	2	3	2	2	#NULL!	#NULL!	#NULL!	140	250	1	1	2	2	1	1	1	#NULL!	2	1	1	1	2	1	#NULL!	2	1	#NULL!	1	1	2
135	28	1	2	2	1	1	4	3	2	2	2	1	#NULL!	1	2	#NULL!	#NULL!	#NULL!	150	260	1	1	2	3	1	1	1	#NULL!	3	1	1	1	2	3	#NULL!	2	1	#NULL!	2	1	2
136	25	1	2	2	1	1	4	3	2	2	2	1	#NULL!	1	2	#NULL!	#NULL!	#NULL!	230	340	1	1	2	3	1	1	1	#NULL!	3	1	1	1	2	3	#NULL!	2	1	#NULL!	2	1	2
137	27	2	1	2	1	1	3	3	2	2	1	1	#NULL!	2	2	#NULL!	#NULL!	#NULL!	330	250	1	1	2	3	1	1	1	#NULL!	3	1	1	1	2	3	#NULL!	2	1	#NULL!	2	2	2
138	24	2	1	2	1	1	3	3	2	2	2	1	#NULL!	1	2	#NULL!	#NULL!	#NULL!	350	250	1	1	2	3	1	1	1	#NULL!	3	1	1	1	2	2	#NULL!	2	1	#NULL!	1	2	2
139	22	2	1	1	1	1	3	3	2	2	2	2	3	2	2	#NULL!	#NULL!	#NULL!	320	330	1	1	2	3	1	1	1	#NULL!	3	1	1	1	2	1	#NULL!	2	1	#NULL!	1	2	2
140	24	2	1	1	1	1	5	6	1	4	2	1	1	3	1	1	2	#NULL!	230	235	1	3	2	3	2	1	1	180	3	1	1	3	2	3	#NULL!	2	1	#NULL!	1	1	1
141	25	1	1	1	1	1	5	6	1	4	2	1	1	3	1	2	#NULL!	4	260	266	2	2	1	3	2	1	1	120	3	1	1	4	1	1	1	2	1	#NULL!	2	2	2
142	28	2	1	1	1	1	4	6	1	2	2	2	3	3	2	#NULL!	#NULL!	#NULL!	295	275	2	2	1	2	2	1	2	90	2	1	1	3	2	2	#NULL!	1	1	#NULL!	2	2	2
143	25	1	1	1	1	1	4	3	3	1	1	2	3	2	2	#NULL!	#NULL!	#NULL!	250	270	1	2	1	3	2	1	1	60	3	1	1	3	1	2	2	2	1	#NULL!	2	2	2
144	24	2	1	1	1	1	5	4	1	3	3	2	3	3	2	#NULL!	#NULL!	#NULL!	200	210	1	2	1	3	1	1	1	#NULL!	3	1	1	3	1	2	2	2	1	#NULL!	1	1	1
145	30	1	1	1	1	1	3	3	1	1	1	2	3	3	2	#NULL!	#NULL!	#NULL!	250	270	1	2	1	2	1	1	1	#NULL!	3	1	1	3	1	1	2	2	1	#NULL!	2	2	2
146	30	2	2	2	2	2	1	1	1	2	1	1	1	3	1	2	#NULL!	4	270	215	1	3	2	3	1	1	1	120	3	1	1	1	2	3	#NULL!	2	1	#NULL!	2	2	1
147	29	1	1	2	2	2	4	6	1	2	2	1	1	3	1	2	#NULL!	4	190	215	1	3	2	3	1	1	1	90	3	1	1	1	2	3	#NULL!	2	1	#NULL!	2	1	1
148	25	1	1	1	2	2	4	7	1	3	1	2	3	2	2	#NULL!	#NULL!	#NULL!	180	215	1	3	2	3	1	1	1	100	3	1	1	1	2	3	#NULL!	2	1	#NULL!	2	1	1
149	27	2	2	2	2	1	4	6	1	2	1	1	1	2	2	#NULL!	#NULL!	#NULL!	155	198	1	1	3	3	1	1	1	60	3	1	1	1	2	2	#NULL!	2	1	#NULL!	2	1	1
150	24	1	2	1	1	1	4	7	1	2	1	2	3	2	2	#NULL!	#NULL!	#NULL!	200	255	1	1	3	2	1	1	1	85	2	1	1	1	2	2	#NULL!	2	1	#NULL!	1	1	2
151	22	1	2	1	1	1	4	7	1	2	1	2	3	1	2	#NULL!	#NULL!	#NULL!	200	300	1	1	1	2	1	1	1	50	2	1	1	1	2	3	#NULL!	2	1	#NULL!	1	1	2
152	21	2	2	1	1	1	4	7	2	2	1	1	1	1	2	#NULL!	#NULL!	#NULL!	156	200	1	1	1	2	1	1	1	50	2	1	1	1	2	2	#NULL!	2	1	#NULL!	1	1	1
153	23	1	2	1	1	1	4	7	3	2	1	2	3	2	2	#NULL!	#NULL!	#NULL!	170	190	1	1	1	2	1	1	1	50	2	1	1	1	2	3	#NULL!	2	1	#NULL!	1	1	1
154	22	1	2	1	1	1	4	7	3	2	1	2	3	3	2	#NULL!	#NULL!	#NULL!	170	200	1	1	1	2	1	1	1	50	2	1	1	1	2	2	#NULL!	2	1	#NULL!	1	1	1
155	21	2	2	1	1	1	4	7	2	1	1	1	1	1	2	#NULL!	#NULL!	#NULL!	200	210	1	1	1	2	1	1	1	50	2	1	1	1	2	2	#NULL!	2	1	#NULL!	1	1	1
156	21	1	2	1	1	1	4	7	1	2	1	1	1	2	2	#NULL!	#NULL!	#NULL!	205	210	1	1	1	2	1	1	1	100	2	1	1	1	2	3	#NULL!	2	1	#NULL!	1	1	1
157	19	2	2	1	1	1	4	7	1	2	1	1	1	3	2	#NULL!	#NULL!	#NULL!	255	301	1	1	1	2	1	1	1	100	2	1	1	1	2	3	#NULL!	2	1	#NULL!	1	2	2
158	18	2	2	1	1	1	4	7	1	2	1	1	1	2	2	#NULL!	#NULL!	#NULL!	255	301	1	1	1	2	1	1	1	120	2	1	1	1	2	3	#NULL!	2	1	#NULL!	1	2	2
159	23	1	2	1	1	1	4	7	1	2	1	1	1	1	2	#NULL!	#NULL!	#NULL!	190	200	1	1	1	1	1	1	1	120	1	1	1	2	2	2	#NULL!	1	1	#NULL!	1	1	1
160	28	1	2	2	1	1	5	4	2	2	3	1	1	2	2	#NULL!	#NULL!	#NULL!	200	230	1	1	1	1	1	1	1	90	1	1	1	3	2	3	#NULL!	1	1	#NULL!	2	1	1
161	21	1	2	2	1	1	5	4	2	2	3	1	1	3	2	#NULL!	#NULL!	#NULL!	210	230	1	1	1	1	1	1	1	60	1	1	1	3	2	2	#NULL!	1	1	#NULL!	1	1	1
162	32	1	1	2	1	1	5	4	1	2	3	1	1	3	2	#NULL!	#NULL!	#NULL!	160	170	1	1	1	1	1	1	1	60	1	1	1	3	2	2	#NULL!	1	1	#NULL!	2	1	1
163	24	2	1	2	1	1	5	4	2	2	2	1	1	2	2	#NULL!	#NULL!	#NULL!	200	170	1	1	1	1	1	1	1	90	1	1	1	3	2	2	#NULL!	1	1	#NULL!	1	1	1
164	24	2	1	2	1	1	5	4	2	3	2	1	1	2	2	#NULL!	#NULL!	#NULL!	210	290	1	1	1	2	1	1	1	90	2	1	1	3	2	2	#NULL!	1	1	#NULL!	1	1	2
165	25	2	1	2	1	1	5	4	2	3	2	1	1	2	2	#NULL!	#NULL!	#NULL!	390	402	1	1	1	2	1	1	1	60	2	1	1	3	2	3	#NULL!	1	1	#NULL!	2	2	2
166	27	2	1	2	1	1	5	3	2	3	2	1	1	1	2	#NULL!	#NULL!	#NULL!	405	480	1	1	1	2	1	1	1	60	2	1	1	3	2	3	#NULL!	1	1	#NULL!	2	2	2
167	29	1	1	2	1	1	5	4	2	3	3	1	1	2	2	#NULL!	#NULL!	#NULL!	502	550	1	1	1	2	1	1	1	90	2	1	1	3	2	3	#NULL!	1	1	#NULL!	2	2	2
168	28	2	1	2	1	1	4	3	2	2	2	1	1	2	2	#NULL!	#NULL!	#NULL!	304	390	1	1	1	1	1	1	1	60	1	1	1	3	2	2	#NULL!	1	1	#NULL!	2	2	2
169	27	1	1	2	1	1	4	3	2	2	2	2	3	2	2	#NULL!	#NULL!	#NULL!	140	200	1	2	1	1	1	1	1	#NULL!	1	1	1	3	2	3	#NULL!	1	1	#NULL!	2	1	1
170	28	2	1	2	1	1	4	5	1	4	2	2	3	1	2	#NULL!	#NULL!	#NULL!	200	250	1	2	3	2	1	1	1	#NULL!	2	1	1	3	2	2	#NULL!	1	1	#NULL!	2	1	2
171	26	1	1	1	1	1	4	5	1	4	2	2	3	1	2	#NULL!	#NULL!	#NULL!	200	250	1	2	3	1	1	1	1	#NULL!	1	1	1	3	2	1	#NULL!	1	1	#NULL!	2	1	2
172	23	2	2	1	1	1	4	5	1	4	2	2	3	1	2	#NULL!	#NULL!	#NULL!	200	250	1	2	3	1	1	1	1	#NULL!	1	1	1	3	2	1	#NULL!	1	1	#NULL!	1	1	2
173	22	2	2	1	1	1	4	5	1	4	2	2	3	1	2	#NULL!	#NULL!	#NULL!	250	300	1	2	3	1	1	1	1	#NULL!	1	1	1	3	2	1	#NULL!	1	1	#NULL!	1	2	2
174	23	1	2	1	1	1	4	5	1	4	2	2	3	2	2	#NULL!	#NULL!	#NULL!	250	200	1	2	3	1	1	1	1	#NULL!	1	1	1	3	2	1	#NULL!	1	1	#NULL!	1	2	1
175	23	1	2	1	1	1	4	4	2	3	2	1	1	2	2	#NULL!	#NULL!	#NULL!	234	344	1	2	3	2	1	1	1	#NULL!	2	1	1	3	2	3	#NULL!	1	1	#NULL!	1	1	2
176	27	1	2	2	1	1	5	4	2	2	3	1	1	3	2	#NULL!	#NULL!	#NULL!	200	267	1	2	3	2	1	1	1	#NULL!	2	1	1	1	2	3	#NULL!	1	1	#NULL!	2	1	2
177	25	1	1	1	1	1	5	4	3	2	3	1	1	3	2	#NULL!	#NULL!	#NULL!	304	389	1	2	3	2	1	1	1	#NULL!	2	1	1	2	2	1	#NULL!	1	1	#NULL!	2	2	2
178	34	2	1	2	1	1	5	4	3	2	3	1	1	2	2	#NULL!	#NULL!	#NULL!	405	378	1	2	3	1	1	1	1	#NULL!	1	1	1	3	2	3	#NULL!	1	1	#NULL!	2	2	2
179	33	2	1	2	1	1	4	3	3	2	2	1	1	2	2	#NULL!	#NULL!	#NULL!	390	378	1	2	3	1	1	1	1	#NULL!	1	1	1	3	2	3	#NULL!	1	1	#NULL!	2	2	2
180	35	1	1	2	1	1	4	3	4	2	2	1	1	2	2	#NULL!	#NULL!	#NULL!	390	378	1	2	3	1	1	1	1	#NULL!	1	1	1	3	2	3	#NULL!	1	1	#NULL!	3	2	2
181	36	2	1	2	1	1	4	3	3	2	2	1	1	2	2	#NULL!	#NULL!	#NULL!	390	378	1	2	3	1	1	1	1	#NULL!	1	1	1	3	2	2	#NULL!	1	1	#NULL!	3	2	2
182	32	1	2	2	1	1	4	3	3	2	3	1	1	1	2	#NULL!	#NULL!	#NULL!	450	470	1	2	3	1	1	1	1	#NULL!	1	1	1	4	2	3	#NULL!	1	1	#NULL!	2	2	2
183	31	1	2	2	1	1	4	3	3	2	3	1	1	1	2	#NULL!	#NULL!	#NULL!	450	470	1	2	3	1	1	1	1	#NULL!	1	1	1	3	2	3	#NULL!	1	1	#NULL!	2	2	2
184	31	2	2	2	1	1	4	4	3	2	4	1	1	1	2	#NULL!	#NULL!	#NULL!	300	370	1	2	3	2	1	1	1	#NULL!	2	1	1	1	2	1	#NULL!	1	1	#NULL!	2	2	2
185	35	2	2	2	1	1	4	4	4	2	4	1	1	2	2	#NULL!	#NULL!	#NULL!	300	370	1	2	3	2	1	1	1	#NULL!	2	1	1	3	2	2	#NULL!	1	1	#NULL!	3	2	2
186	33	2	2	2	1	1	4	4	4	2	3	1	1	3	2	#NULL!	#NULL!	#NULL!	320	370	1	2	3	2	1	1	1	#NULL!	2	1	1	3	2	3	#NULL!	1	1	#NULL!	2	2	2
187	29	2	2	2	1	1	4	4	4	2	3	1	1	3	2	#NULL!	#NULL!	#NULL!	320	350	1	2	3	1	1	1	1	#NULL!	1	1	1	3	2	3	#NULL!	1	1	#NULL!	2	2	2
188	28	1	1	2	1	1	4	4	2	2	3	1	1	3	2	#NULL!	#NULL!	#NULL!	400	350	1	2	3	1	1	2	1	#NULL!	1	2	1	1	2	1	#NULL!	1	1	#NULL!	2	2	2
189	27	2	1	2	1	1	3	2	2	2	2	1	1	3	2	#NULL!	#NULL!	#NULL!	260	256	1	2	3	1	1	1	1	#NULL!	1	1	1	3	2	3	#NULL!	1	1	#NULL!	2	2	2
190	26	2	1	2	1	1	3	2	2	2	2	1	1	3	2	#NULL!	#NULL!	#NULL!	200	256	1	2	3	1	1	1	1	#NULL!	1	1	1	1	2	2	#NULL!	1	1	#NULL!	2	1	2
191	24	2	1	1	1	1	3	2	2	2	2	1	1	2	2	#NULL!	#NULL!	#NULL!	156	180	1	2	3	1	1	1	1	#NULL!	1	1	1	3	2	1	#NULL!	1	1	#NULL!	1	1	1
192	23	2	2	1	1	1	3	2	2	2	2	1	1	2	2	#NULL!	#NULL!	#NULL!	190	210	1	2	3	1	1	1	1	#NULL!	1	1	1	3	2	2	#NULL!	1	1	#NULL!	1	1	1
193	25	1	2	1	1	1	3	2	1	1	1	1	1	2	2	#NULL!	#NULL!	#NULL!	200	250	1	2	3	1	1	1	1	#NULL!	1	1	1	1	2	3	#NULL!	1	1	#NULL!	2	1	2
194	25	2	2	2	1	1	4	2	1	1	1	1	1	1	2	#NULL!	#NULL!	#NULL!	270	250	1	2	3	2	1	1	1	#NULL!	2	1	1	3	2	3	#NULL!	1	1	#NULL!	2	2	2
195	26	2	2	1	1	1	4	2	1	1	1	1	1	1	2	#NULL!	#NULL!	#NULL!	240	280	1	2	3	2	1	1	1	#NULL!	2	1	1	3	2	1	#NULL!	1	1	#NULL!	2	1	2
196	25	1	2	1	1	1	4	6	2	2	1	1	1	1	2	#NULL!	#NULL!	#NULL!	230	250	1	2	3	2	1	1	1	#NULL!	2	1	1	3	2	2	#NULL!	1	1	#NULL!	2	1	2
197	28	1	2	2	1	1	4	6	2	2	1	1	1	2	2	#NULL!	#NULL!	#NULL!	300	250	1	2	3	2	1	1	1	#NULL!	2	1	1	3	2	3	#NULL!	1	1	#NULL!	2	2	2
198	28	1	2	2	1	1	4	6	2	2	2	1	1	1	2	#NULL!	#NULL!	#NULL!	360	300	1	2	3	2	1	1	1	#NULL!	2	1	1	3	2	3	#NULL!	1	1	#NULL!	2	2	2
199	36	1	2	2	1	1	3	6	2	2	2	1	1	2	2	#NULL!	#NULL!	#NULL!	360	300	1	2	3	2	1	1	1	#NULL!	2	1	1	1	2	2	#NULL!	1	1	#NULL!	3	2	2
200	32	1	2	2	1	1	3	6	2	1	2	1	1	2	2	#NULL!	#NULL!	#NULL!	400	420	1	2	3	2	1	1	1	#NULL!	2	1	1	3	2	3	#NULL!	1	1	#NULL!	2	2	2
201	30	1	1	2	1	1	5	6	2	1	2	1	1	3	2	#NULL!	#NULL!	#NULL!	500	420	1	2	3	2	1	1	1	#NULL!	2	1	1	3	2	3	#NULL!	1	1	#NULL!	2	2	2
202	33	2	1	2	1	1	5	5	2	1	2	1	1	1	2	#NULL!	#NULL!	#NULL!	500	420	1	4	3	2	1	1	1	#NULL!	2	1	1	3	2	2	#NULL!	1	1	#NULL!	2	2	2
203	28	2	2	2	1	1	5	4	2	2	2	1	1	3	2	#NULL!	#NULL!	#NULL!	490	420	1	4	3	2	1	1	1	#NULL!	2	1	1	3	2	3	#NULL!	1	1	#NULL!	2	2	2
204	41	2	2	2	1	1	5	4	2	2	3	1	1	2	2	#NULL!	#NULL!	#NULL!	500	509	1	2	3	2	1	1	1	#NULL!	2	1	1	1	2	1	#NULL!	1	1	#NULL!	3	2	2
205	38	1	2	2	1	1	4	3	2	2	3	1	1	2	2	#NULL!	#NULL!	#NULL!	450	400	1	2	3	2	1	1	1	#NULL!	2	1	1	3	2	3	#NULL!	1	1	#NULL!	3	2	2
206	32	1	2	2	1	1	4	3	2	2	3	1	1	1	2	#NULL!	#NULL!	#NULL!	450	400	1	2	3	2	1	1	1	#NULL!	2	1	1	3	2	3	#NULL!	1	1	#NULL!	2	2	2
207	43	2	2	2	1	1	4	3	1	1	3	1	1	1	2	#NULL!	#NULL!	#NULL!	360	400	1	2	3	1	1	1	1	#NULL!	1	1	1	3	2	3	#NULL!	1	1	#NULL!	3	2	2
208	41	2	2	2	1	1	4	3	1	1	3	1	1	2	2	#NULL!	#NULL!	#NULL!	300	350	1	2	3	1	1	1	1	#NULL!	1	1	1	2	2	1	#NULL!	1	1	#NULL!	3	2	2
209	40	2	1	2	1	1	4	3	1	1	3	1	1	2	2	#NULL!	#NULL!	#NULL!	290	305	1	2	3	1	1	1	1	#NULL!	1	1	1	1	2	3	#NULL!	1	1	#NULL!	3	2	2
210	38	1	1	2	1	1	5	3	1	1	3	1	1	1	2	#NULL!	#NULL!	#NULL!	400	460	1	2	3	1	1	1	1	#NULL!	1	1	1	3	2	2	#NULL!	1	1	#NULL!	3	2	2
211	35	1	2	2	1	1	5	5	1	2	3	1	1	2	2	#NULL!	#NULL!	#NULL!	240	300	1	2	3	1	1	2	1	90	1	2	1	3	2	3	#NULL!	1	1	#NULL!	3	1	2
212	30	2	1	2	1	1	5	1	1	2	3	1	1	1	2	#NULL!	#NULL!	#NULL!	300	350	2	2	3	1	1	2	1	70	1	2	1	3	1	2	#NULL!	2	1	#NULL!	2	2	2
213	34	2	1	2	1	1	5	1	1	2	3	1	1	2	2	#NULL!	#NULL!	#NULL!	350	370	2	2	3	1	1	2	1	70	1	2	1	3	1	1	#NULL!	2	1	#NULL!	2	2	2
214	35	1	1	2	1	1	5	3	1	2	3	1	1	2	2	#NULL!	#NULL!	#NULL!	400	370	2	2	3	1	1	1	1	60	1	1	1	3	1	2	#NULL!	2	1	#NULL!	3	2	2
215	30	1	1	2	1	1	5	4	1	2	3	1	1	2	2	#NULL!	#NULL!	#NULL!	420	320	2	2	3	1	1	1	1	50	1	1	1	1	1	2	#NULL!	2	1	#NULL!	2	2	2
216	28	2	1	2	1	1	5	4	1	2	3	1	1	3	2	#NULL!	#NULL!	#NULL!	430	410	2	2	3	1	1	1	1	50	1	1	1	3	1	1	#NULL!	2	1	#NULL!	2	2	2
217	27	2	1	2	1	1	5	4	1	2	3	1	1	3	2	#NULL!	#NULL!	#NULL!	430	450	2	2	3	1	1	1	1	50	1	1	1	3	1	2	#NULL!	2	1	#NULL!	2	2	2
218	26	2	1	2	1	1	5	4	1	2	3	1	1	2	2	#NULL!	#NULL!	#NULL!	503	480	2	2	3	1	1	1	1	50	1	1	1	3	1	1	#NULL!	2	1	#NULL!	2	2	2
219	26	2	1	2	1	1	5	4	2	3	4	1	1	1	2	#NULL!	#NULL!	#NULL!	503	480	2	2	3	1	1	1	1	90	1	1	1	3	1	2	2	2	1	#NULL!	2	2	2
220	24	1	1	2	1	1	5	4	2	3	4	1	1	1	2	#NULL!	#NULL!	#NULL!	450	390	2	2	3	1	1	1	1	90	1	1	1	1	1	1	2	2	1	#NULL!	1	2	2
221	24	1	1	2	1	1	5	4	2	3	4	1	1	2	2	#NULL!	#NULL!	#NULL!	380	360	2	2	3	1	1	1	1	90	1	1	1	3	1	2	2	2	1	#NULL!	1	2	2
223	40	2	1	2	1	1	5	4	2	3	3	1	1	1	2	#NULL!	#NULL!	#NULL!	400	450	2	2	3	1	1	1	1	90	1	1	1	3	1	1	2	2	1	#NULL!	3	2	2
223	43	1	1	2	1	1	5	4	2	3	3	2	3	2	2	#NULL!	#NULL!	#NULL!	350	400	2	2	3	2	1	1	1	#NULL!	2	1	1	3	1	2	2	2	1	#NULL!	3	2	2
224	43	1	1	2	1	1	5	4	1	3	3	2	3	2	2	#NULL!	#NULL!	#NULL!	400	350	2	2	3	2	1	1	1	#NULL!	2	1	1	4	1	1	2	2	1	#NULL!	3	2	2
225	41	1	1	2	1	1	5	4	1	3	3	2	3	2	2	#NULL!	#NULL!	#NULL!	400	350	2	2	3	2	1	1	1	#NULL!	2	1	1	3	1	3	2	2	1	#NULL!	3	2	2
226	30	1	1	2	1	1	5	4	1	3	3	2	3	1	2	#NULL!	#NULL!	#NULL!	400	350	2	2	3	2	1	1	1	#NULL!	2	1	1	4	1	2	2	2	1	#NULL!	2	2	2
227	29	1	1	2	1	1	5	3	1	3	2	1	1	1	2	#NULL!	#NULL!	#NULL!	460	480	1	2	1	2	1	1	1	#NULL!	2	1	1	4	1	1	2	1	1	#NULL!	2	2	2
228	21	2	1	2	1	1	5	3	1	3	2	1	1	2	2	#NULL!	#NULL!	#NULL!	500	480	1	2	1	2	1	1	1	#NULL!	2	1	1	1	1	1	2	1	1	#NULL!	1	2	2
229	28	2	1	2	1	1	5	3	1	3	2	1	1	2	2	#NULL!	#NULL!	#NULL!	490	480	1	2	1	2	1	1	1	#NULL!	2	1	1	4	1	2	2	1	1	#NULL!	2	2	2
230	29	1	1	1	1	1	5	4	1	3	2	2	3	1	2	#NULL!	#NULL!	#NULL!	490	480	1	2	1	2	1	1	1	#NULL!	2	1	1	4	1	2	1	1	1	#NULL!	2	2	2
231	25	1	1	2	1	1	4	6	1	3	2	1	1	1	2	#NULL!	#NULL!	#NULL!	201	193	1	2	1	3	2	1	1	#NULL!	3	1	1	4	1	2	1	1	1	#NULL!	2	1	1
232	35	2	1	1	2	2	1	3	1	3	1	2	3	1	1	2	#NULL!	3	300	350	1	2	1	3	2	1	1	#NULL!	3	1	1	4	1	1	1	1	1	#NULL!	3	2	2
233	35	1	1	2	1	1	5	4	1	1	1	1	2	2	2	#NULL!	#NULL!	#NULL!	367	397	1	3	2	2	1	1	2	114	2	1	1	4	1	2	1	1	1	#NULL!	3	2	2
234	26	1	1	1	1	1	5	4	1	1	3	1	1	2	2	#NULL!	#NULL!	#NULL!	200	230	1	1	2	2	2	1	2	90	2	1	1	4	2	1	#NULL!	1	1	#NULL!	2	1	1
235	22	1	1	1	1	1	4	7	1	3	1	2	3	1	2	#NULL!	#NULL!	#NULL!	270	290	1	1	2	1	2	1	1	#NULL!	1	1	1	4	2	1	#NULL!	1	1	#NULL!	1	2	2
236	27	1	1	2	1	1	5	4	1	2	3	1	1	3	1	1	4	#NULL!	300	299	1	2	1	3	2	1	1	700	3	1	1	3	2	1	1	2	1	#NULL!	2	2	2
237	23	2	2	2	1	1	4	3	1	1	1	1	1	3	2	#NULL!	#NULL!	#NULL!	170	205	1	1	2	2	2	1	2	120	2	1	1	4	2	2	#NULL!	1	1	#NULL!	1	1	1
238	25	1	1	1	1	1	4	3	1	1	1	1	1	3	2	#NULL!	#NULL!	#NULL!	160	200	1	1	2	2	2	1	2	120	2	1	1	4	2	2	#NULL!	1	1	#NULL!	2	1	1
#NULL!	#NULL!	#NULL!	#NULL!	#NULL!	#NULL!	#NULL!	#NULL!	#NULL!	#NULL!	#NULL!	#NULL!	#NULL!	#NULL!	#NULL!	#NULL!	#NULL!	#NULL!	#NULL!	#NULL!	#NULL!	#NULL!	#NULL!	#NULL!	#NULL!	#NULL!	#NULL!	#NULL!	#NULL!	#NULL!	#NULL!	#NULL!	#NULL!	#NULL!	#NULL!	#NULL!	#NULL!	#NULL!	#NULL!	#NULL!	#NULL!	#NULL!
